# Supplementary material for: Abnormal dendritic maturation of developing cortical neurons exposed to corticotropin releasing hormone (CRH): Insights into effects of prenatal adversity?
Source: PLoS One. 2017 Jun 28;12(6):e0180311. doi: 10.1371/journal.pone.0180311 (PMC5489219; doi:10.1371/journal.pone.0180311)
Supplement: S1 File — (XLSX) [file pone.0180311.s001.xlsx]

## Sheet: Total Dendritic Length
	0 nM	b	0.1 nM	1 nM	10 nM	100 nM			Experimental Mean	Normalization factor to Exp 1			0 nM	0.01 nM	0.1 nM	1 nM	10 nM	100 nM
Exp 3	2642.65	3213.72	2511.36	4570.39					3183.88	0.6956			1838.23	2235.46	1746.9	3179.16
	5488.66	4066.09	3387.76	3837.07									3817.91	2828.37	2356.52	2669.06
	3681.65	2764.89	2501.47	3808.24									2560.95	1923.25	1740.02	2649.01
	2518.18	3016.93	3479.6	4704.12									1751.64	2098.58	2420.41	3272.19
	3581.36	2554.22	1860.42	5214.39									2491.19	1776.71	1294.11	3627.13
	2549.76	2576	3981.73	3353.08									1773.61	1791.86	2769.69	2332.4
	2506.87	2386.62	3097.53	2424.97									1743.78	1660.13	2154.64	1686.81
	2416.74	4544.09	4480.89	3283.71									1681.08	3160.87	3116.9	2284.15
	3172.31	3443.59	2934.35	3052.73									2206.66	2395.36	2041.13	2123.48
	2795.58	3948.62	2998.88	4055.98									1944.6	2746.66	2086.02	2821.34
	2366.68	2850.65	3428.22	3072.63									1646.26	1982.91	2384.67	2137.32
	2647.15	3398.93	2244.53	2412.83									1841.36	2364.3	1561.3	1678.36
	3225.3	3708.87	3095.95	3431.95									2243.52	2579.89	2153.54	2387.27
	3182.08	2438.34	3705.55	3106.45									2213.45	1696.11	2577.58	2160.85
	3611.5	2729.09	3114.51	3355.87									2512.16	1898.35	2166.45	2334.34
	3776.59	3438.37	2314.13	1759.06									2627	2391.73	1609.71	1223.6
	2094.26	4258.81	2373.77										1456.77	2962.43	1651.2
	3329.19	5122.13	1745.76										2315.78	3562.95	1214.35
	4377.11	2997.82	2825.21										3044.72	2085.28	1965.22
	4233.81	3124.87	3940.7										2945.04	2173.66	2741.15
	3015.33		3111.9										2097.46		2164.64
	2221.79		3423.28										1545.48		2381.23
	3794.62		3419.32										2639.54		2378.48
			4360.98												3033.5
										Normalization factor to AA
Exp 2	2184.5			2565.4	3163.3	3290.2			2765.2	0.80092			1749.61			2054.68	2533.55	2635.19
	4085.1			2066.4	3401.3	2227.6							3271.84			1655.02	2724.17	1784.13
	1721.8			2049	3304.9	1911.2							1379.02			1641.08	2646.96	1530.72
	2713.7			996.7	1965.4	1840.4							2173.46			798.277	1574.13	1474.01
	3707.3			3200.1	1643.9	2352							2969.25			2563.02	1316.63	1883.76
	1993.3			2907.8	3023.6	3939.5							1596.47			2328.91	2421.66	3155.22
	2950.7			2931.3	3066.3	1687.3							2363.27			2347.74	2455.86	1351.39
				1154.5	1956.9	1906.1										924.662	1567.32	1526.63
				2183.3	2333.4	2848.3										1748.65	1868.87	2281.26
				3786.7	4044.2	2150										3032.84	3239.08	1721.98
					2105.7	3290											1686.5	2635.03
					3242.5												2596.98
					1337.2												1070.99
					1780												1425.64
					3620.4												2899.65
					3260.6												2611.48
									2214.7	1
Exp 1	1035.84				843.009	941.442							1035.84				843.009	941.442
	1126.56				1031.22	1039.71							1126.56				1031.22	1039.71
	1205.67				1045.59	1064.95							1205.67				1045.59	1064.95
	1261.96				1095.17	1094.41							1261.96				1095.17	1094.41
	1284.07				1128.6	1676.46							1284.07				1128.6	1676.46
	1407.51				1283.29	1738.79							1407.51				1283.29	1738.79
	2037.55				1479.95	1827.42							2037.55				1479.95	1827.42
	2095.54				1572.39	2095.93							2095.54				1572.39	2095.93
	2409.93				1592.7	2111.44							2409.93				1592.7	2111.44
	2417.94				1722.38	2298.49							2417.94				1722.38	2298.49
	2532.38				1984.79	2322.75							2532.38				1984.79	2322.75
	2575.36				2061.03	2359.48							2575.36				2061.03	2359.48
	2581.9				2067.63	2413.55							2581.9				2067.63	2413.55
	2739.43				2076.43	2956.12							2739.43				2076.43	2956.12
	3038.49				2086.51	3126.29							3038.49				2086.51	3126.29
	3257.99				2112.54	3602.6							3257.99				2112.54	3602.6
	3331.61				2160.43	3749.03							3331.61				2160.43	3749.03
	3524.92				2233.79								3524.92				2233.79
					2279.09												2279.09
					2518												2518
					2549.5												2549.5
					2619.26												2619.26
					2647.55												2647.55
					2956.32												2956.32
					3202.98												3202.98
					3406.19												3406.19
					4107.74												4107.74
					5928.57												*5928.569
					7459.49												*7459.491
																	*Excluded using Rout Outlier Test, FDR = 5%

## Sheet: Sholl Analysis
Distance (µm)	0 nM																																			0.01 nM
0	1	1	1	1	1	1.055	1.055	1.055	1.055	1.055	2.11	1.055	0.896	0.896	0.896	0.896	0.896	0.896	0.896	0.896	0.896	0.896	0.896	0.896	0.896	0.896	0.896	0.896	0.896	0.896	0.896	0.896	0.896	0.896	0.896	0.896	0.896	0.896	0.896	0.896	0.896	0.896	0.896	0.896	0.896	0.896	0.896	0.896	0.896
20	8	11	8	8	12	15.825	15.825	9.495	21.1	21.1	17.935	21.1	8.96	10.752	12.544	10.752	13.44	11.648	12.544	13.44	12.544	11.648	11.648	8.96	10.752	13.44	16.128	13.44	13.44	12.544	16.128	13.44	12.544	17.024	15.232	12.544	8.96	12.544	11.648	13.44	11.648	14.336	12.544	14.336	8.064	13.44	10.752	12.544	13.44
40	24	16	12	12	20	15.825	10.55	16.88	22.155	30.595	16.88	22.155	17.92	9.856	17.92	17.92	22.4	11.648	17.92	23.296	17.024	17.024	19.712	13.44	15.232	18.816	29.568	20.608	17.024	21.504	17.024	21.504	16.128	15.232	21.504	17.92	13.44	16.128	14.336	18.816	17.024	18.816	14.336	16.128	8.064	20.608	14.336	19.712	16.128
60	27	24	15	10	25	10.55	14.77	13.715	18.99	23.21	14.77	15.825	15.232	8.96	17.92	15.232	18.816	13.44	19.712	17.024	17.92	22.4	21.504	15.232	16.128	17.024	27.776	22.4	17.92	16.128	16.128	26.88	17.92	15.232	18.816	18.816	14.336	14.336	17.024	22.4	19.712	19.712	18.816	12.544	10.752	24.192	16.128	19.712	19.712
80	25	14	19	20	21	9.495	17.935	10.55	23.21	21.1	10.55	17.935	14.336	8.96	17.92	15.232	17.92	11.648	22.4	8.064	17.024	25.088	15.232	16.128	16.128	17.024	26.88	19.712	16.128	14.336	16.128	21.504	16.128	13.44	17.92	17.92	17.024	10.752	17.024	17.92	21.504	14.336	17.024	12.544	14.336	18.816	25.088	21.504	17.024
100	18	4	15	13	14	9.495	16.88	9.495	12.66	18.99	5.275	16.88	14.336	8.064	12.544	12.544	16.128	17.024	19.712	7.168	15.232	23.296	8.064	15.232	11.648	12.544	12.544	12.544	11.648	12.544	10.752	21.504	14.336	11.648	14.336	17.92	18.816	10.752	15.232	10.752	15.232	13.44	17.92	17.92	17.024	12.544	15.232	24.192	10.752
120	13	4	17	21	14	11.605	15.825	7.385	6.33	12.66	5.275	9.495	15.232	10.752	12.544	14.336	12.544	15.232	19.712	5.376	12.544	18.816	1.792	12.544	7.168	6.272	7.168	6.272	8.064	10.752	11.648	15.232	11.648	8.96	10.752	15.232	20.608	8.064	14.336	8.064	8.064	8.96	19.712	20.608	16.128	7.168	12.544	17.024	6.272
140	11	5	12	12	6	6.33	12.66	2.11	4.22	11.605	5.275	13.715	15.232	10.752	6.272	14.336	11.648	6.272	12.544	9.856	15.232	11.648	0	12.544	5.376	4.48	3.584	4.48	5.376	8.064	17.024	9.856	9.856	3.584	10.752	9.856	20.608	9.856	12.544	6.272	4.48	4.48	23.296	14.336	17.024	5.376	8.96	12.544	1.792
160	6	4	8	6	4	4.22	16.88	2.11	9.495	9.495	2.11	7.385	7.168	9.856	4.48	14.336	9.856	6.272	8.96	8.064	13.44	7.168	0	8.064	4.48	2.688	0.896	2.688	2.688	3.584	14.336	8.96	7.168	0.896	9.856	7.168	15.232	8.064	8.064	2.688	2.688	2.688	22.4	9.856	17.92	3.584	7.168	5.376	0
180	3	3	7	3	3	3.165	14.77	1.055	4.22	6.33	0	4.22	3.584	11.648	3.584	14.336	3.584	1.792	3.584	5.376	10.752	4.48	0	7.168	3.584	1.792	0	2.688	0	0.896	15.232	8.064	4.48	0	7.168	5.376	8.96	6.272	4.48	0	1.792	0.896	14.336	3.584	10.752	0.896	6.272	4.48	0
200	2	6	4	2	2	2.11	17.935	3.165	1.055	4.22	0	1.055	1.792	10.752	0.896	13.44	3.584	1.792	0	2.688	4.48	2.688	0	5.376	1.792	0	0	1.792	0	0	11.648	7.168	1.792	0	5.376	2.688	5.376	2.688	1.792	0	0	0	8.064	2.688	7.168	0	3.584	2.688	0
220	1	7	3	1	1	2.11	9.495	0	1.055	2.11	0	0	1.792	8.064	0	11.648	2.688	0	0	0.896	3.584	0.896	0	3.584	0.896	0	0	0.896	0	0	7.168	2.688	1.792	0	3.584	1.792	1.792	0.896	0.896	0	0	0	0.896	0.896	2.688	0	1.792	0.896	0
240	0	9	2	0	0	4.22	4.22	0	1.055	1.055	0	0	0.896	1.792	0	11.648	0	0	0	0.896	0.896	0	0	0.896	0	0	0	0	0	0	1.792	0.896	0.896	0	2.688	0	1.792	0.896	0	0	0	0	0.896	0	2.688	0	0.896	0	0
260	0	6	1	0	0	0	3.165	0	1.055	1.055	0	0	0	0.896	0	9.856	0	0	0	0	0	0	0	0	0	0	0	0	0	0	1.792	0	0.896	0	0.896	0	0.896	0.896	0	0	0	0	0	0	0	0	0	0	0
280	0	5	0	0	0	0	4.22	0	1.055	0	0	0	0	0.896	0	8.96	0	0	0	0	0	0	0	0	0	0	0	0	0	0	3.584	0	0	0	0	0	0.896	0.896	0	0	0	0	0	0	0	0	0	0	0
300	0	4	0	0	0	0	1.055	0	0	0	0	0	0	0	0	2.688	0	0	0	0	0	0	0	0	0	0	0	0	0	0	0	0	0	0	0	0	0.896	0.896	0	0	0	0	0	0	0	0	0	0	0
320	0	5	0	0	0	0	1.055	0	0	0	0	0	0	0	0	1.792	0	0	0	0	0	0	0	0	0	0	0	0	0	0	0	0	0	0	0	0	0	0	0	0	0	0	0	0	0	0	0	0	0
340	0	5	0	0	0	0	1.055	0	0	0	0	0	0	0	0	0.896	0	0	0	0	0	0	0	0	0	0	0	0	0	0	0	0	0	0	0	0	0	0	0	0	0	0	0	0	0	0	0	0	0
360	0	0	0	0	0	0	0	0	0	0	0	0	0	0	0	0	0	0	0	0	0	0	0	0	0	0	0	0	0	0	0	0	0	0	0	0	0	0	0	0	0	0	0	0	0	0	0	0	0
[truncated: 107 more columns]
